# Supplementary material for: Accuracy of epidemiological inferences based on publicly available information: retrospective comparative analysis of line lists of human cases infected with influenza A(H7N9) in China
Source: BMC Med. 2014 May 28;12:88. doi: 10.1186/1741-7015-12-88 (PMC4066833; doi:10.1186/1741-7015-12-88)
Supplement: Additional file 1 — Data file. HealthMap, Virginia Tech, Bloomberg, HKUSPH, and FluTrackers line lists for dates where updates or historical archives were available, 5 April to 31, 2013. [file 1741-7015-12-88-S1.zip]

Archive with 124 entries (124 files):
- hkusph/hkusph_H7N9_20130410.csv
- hkusph/hkusph_H7N9_20130411.csv
- hkusph/hkusph_H7N9_20130412.csv
- hkusph/hkusph_H7N9_20130413.csv
- hkusph/hkusph_H7N9_20130414.csv
- hkusph/hkusph_H7N9_20130415.csv
- hkusph/hkusph_H7N9_20130416.csv
- hkusph/hkusph_H7N9_20130417.csv
- hkusph/hkusph_H7N9_20130418.csv
- hkusph/hkusph_H7N9_20130419.csv
- hkusph/hkusph_H7N9_20130420.csv
- hkusph/hkusph_H7N9_20130421.csv
- hkusph/hkusph_H7N9_20130422.csv
- hkusph/hkusph_H7N9_20130423.csv
- hkusph/hkusph_H7N9_20130424.csv
- hkusph/hkusph_H7N9_20130501.csv
- hkusph/hkusph_H7N9_20130506.csv
- hkusph/hkusph_H7N9_20130513.csv
- hkusph/hkusph_H7N9_20130520.csv
- hkusph/hkusph_H7N9_20130527.csv
- virginiatech/virginiatech_H7N9_20130422.csv
- virginiatech/virginiatech_H7N9_20130424.csv
- virginiatech/virginiatech_H7N9_20130425.csv
- virginiatech/virginiatech_H7N9_20130426.csv
- virginiatech/virginiatech_H7N9_20130429.csv
- virginiatech/virginiatech_H7N9_20130501.csv
- virginiatech/virginiatech_H7N9_20130506.csv
- virginiatech/virginiatech_H7N9_20130507.csv
- Data description.txt
- bloomberg/bloomberg_H7N9_20130405.csv
- bloomberg/bloomberg_H7N9_20130406.csv
- bloomberg/bloomberg_H7N9_20130407.csv
- bloomberg/bloomberg_H7N9_20130408.csv
- bloomberg/bloomberg_H7N9_20130409.csv
- bloomberg/bloomberg_H7N9_20130410.csv
- bloomberg/bloomberg_H7N9_20130411.csv
- bloomberg/bloomberg_H7N9_20130413.csv
- bloomberg/bloomberg_H7N9_20130414.csv
- bloomberg/bloomberg_H7N9_20130415.csv
- bloomberg/bloomberg_H7N9_20130416.csv
- bloomberg/bloomberg_H7N9_20130417.csv
- bloomberg/bloomberg_H7N9_20130418.csv
- bloomberg/bloomberg_H7N9_20130419.csv
- bloomberg/bloomberg_H7N9_20130422.csv
- bloomberg/bloomberg_H7N9_20130423.csv
- bloomberg/bloomberg_H7N9_20130424.csv
- bloomberg/bloomberg_H7N9_20130425.csv
- bloomberg/bloomberg_H7N9_20130426.csv
- bloomberg/bloomberg_H7N9_20130429.csv
- bloomberg/bloomberg_H7N9_20130430.csv
- bloomberg/bloomberg_H7N9_20130502.csv
- bloomberg/bloomberg_H7N9_20130507.csv
- flutrackers/flutrackers_H7N9_20130413.csv
- flutrackers/flutrackers_H7N9_20130415.csv
- flutrackers/flutrackers_H7N9_20130416.csv
- flutrackers/flutrackers_H7N9_20130418.csv
- flutrackers/flutrackers_H7N9_20130422.csv
- flutrackers/flutrackers_H7N9_20130423.csv
- flutrackers/flutrackers_H7N9_20130427.csv
- flutrackers/flutrackers_H7N9_20130428.csv
- flutrackers/flutrackers_H7N9_20130430.csv
- flutrackers/flutrackers_H7N9_20130502.csv
- flutrackers/flutrackers_H7N9_20130506.csv
- flutrackers/flutrackers_H7N9_20130509.csv
- flutrackers/flutrackers_H7N9_20130517.csv
- flutrackers/flutrackers_H7N9_20130529.csv
- flutrackers/flutrackers_H7N9_20130531.csv
- healthmap/healthmap_H7N9_20130405.csv
- healthmap/healthmap_H7N9_20130406.csv
- healthmap/healthmap_H7N9_20130407.csv
- healthmap/healthmap_H7N9_20130408.csv
- healthmap/healthmap_H7N9_20130409.csv
- healthmap/healthmap_H7N9_20130410.csv
- healthmap/healthmap_H7N9_20130411.csv
- healthmap/healthmap_H7N9_20130412.csv
- healthmap/healthmap_H7N9_20130413.csv
- healthmap/healthmap_H7N9_20130414.csv
- healthmap/healthmap_H7N9_20130415.csv
- healthmap/healthmap_H7N9_20130416.csv
- healthmap/healthmap_H7N9_20130417.csv
- healthmap/healthmap_H7N9_20130418.csv
- healthmap/healthmap_H7N9_20130419.csv
- healthmap/healthmap_H7N9_20130420.csv
- healthmap/healthmap_H7N9_20130421.csv
- healthmap/healthmap_H7N9_20130422.csv
- healthmap/healthmap_H7N9_20130423.csv
- healthmap/healthmap_H7N9_20130424.csv
- healthmap/healthmap_H7N9_20130425.csv
- healthmap/healthmap_H7N9_20130426.csv
- healthmap/healthmap_H7N9_20130427.csv
- healthmap/healthmap_H7N9_20130428.csv
- healthmap/healthmap_H7N9_20130429.csv
- healthmap/healthmap_H7N9_20130430.csv
- healthmap/healthmap_H7N9_20130501.csv
- healthmap/healthmap_H7N9_20130502.csv
- healthmap/healthmap_H7N9_20130503.csv
- healthmap/healthmap_H7N9_20130504.csv
- healthmap/healthmap_H7N9_20130505.csv
- healthmap/healthmap_H7N9_20130506.csv
- healthmap/healthmap_H7N9_20130507.csv
- healthmap/healthmap_H7N9_20130508.csv
- healthmap/healthmap_H7N9_20130509.csv
- healthmap/healthmap_H7N9_20130510.csv
- healthmap/healthmap_H7N9_20130511.csv
- healthmap/healthmap_H7N9_20130512.csv
- healthmap/healthmap_H7N9_20130513.csv
- healthmap/healthmap_H7N9_20130514.csv
- healthmap/healthmap_H7N9_20130515.csv
- healthmap/healthmap_H7N9_20130516.csv
- healthmap/healthmap_H7N9_20130517.csv
- healthmap/healthmap_H7N9_20130518.csv
- healthmap/healthmap_H7N9_20130519.csv
- healthmap/healthmap_H7N9_20130520.csv
- healthmap/healthmap_H7N9_20130521.csv
- healthmap/healthmap_H7N9_20130522.csv
- healthmap/healthmap_H7N9_20130523.csv
- healthmap/healthmap_H7N9_20130524.csv
- healthmap/healthmap_H7N9_20130525.csv
- healthmap/healthmap_H7N9_20130526.csv
- healthmap/healthmap_H7N9_20130527.csv
- healthmap/healthmap_H7N9_20130528.csv
- healthmap/healthmap_H7N9_20130529.csv
- healthmap/healthmap_H7N9_20130530.csv
- healthmap/healthmap_H7N9_20130531.csv
