# Supplementary material for: Accuracy of epidemiological inferences based on publicly available information: retrospective comparative analysis of line lists of human cases infected with influenza A(H7N9) in China
Source: BMC Med. 2014 May 28;12:88. doi: 10.1186/1741-7015-12-88 (PMC4066833; doi:10.1186/1741-7015-12-88)
Supplement: Additional file 1 — Data file. HealthMap, Virginia Tech, Bloomberg, HKUSPH, and FluTrackers line lists for dates where updates or historical archives were available, 5 April to 31, 2013. [file 1741-7015-12-88-S1.zip › hkusph/hkusph_H7N9_20130513.csv]

id	age	sex	province	onset_date	hosp	hosp_date	discharge	dischg_date	died	death_date	health_status
1	87	M	Shanghai	2/19/2013	1	2/18/2013	0	NA	1	3/4/2013	death
2	27	M	Shanghai	2/27/2013	1	3/3/2013	0	NA	1	3/10/2013	death
3	35	F	Anhui	3/9/2013	1	3/19/2013	0	NA	1	4/9/2013	death
4	45	F	Jiangsu	3/19/2013	1	3/19/2013	0	NA	0	NA	severe
5	48	F	Jiangsu	3/19/2013	1	3/30/2013	0	NA	0	NA	severe
6	83	M	Jiangsu	3/20/2013	1	3/29/2013	0	NA	1	4/9/2013	death
7	32	F	Jiangsu	3/21/2013	1	3/28/2013	0	NA	1	4/24/2013	death
8	38	M	Zhejiang	3/7/2013	1	3/18/2013	0	NA	1	3/27/2013	death
9	67	M	Zhejiang	3/25/2013	1	3/25/2013	0	NA	0	NA	severe
10	64	M	Zhejiang	3/29/2013	1	3/31/2013	0	NA	1	4/4/2013	death
11	49	M	Shanghai	3/28/2013	1	4/3/2013	0	NA	1	4/3/2013	death
12	67	F	Shanghai	3/22/2013	1	4/3/2013	0	NA	1	4/13/2013	death
13	4	M	Shanghai	3/31/2013	1	4/3/2013	0	NA	0	NA	severe
14	52	F	Shanghai	3/27/2013	1	3/31/2013	0	NA	1	4/3/2013	death
15	61	F	Jiangsu	3/20/2013	1	4/2/2013	0	NA	0	NA	severe
16	79	M	Jiangsu	3/21/2013	1	3/31/2013	0	NA	0	NA	mild
17	73	M	Shanghai	3/28/2013	1	3/31/2013	0	NA	1	4/11/2013	death
18	65	M	Shanghai	3/29/2013	1	4/2/2013	0	NA	0	NA	severe
19	59	M	Shanghai	3/25/2013	1	4/4/2013	0	NA	0	NA	severe
20	67	M	Shanghai	3/29/2013	1	3/30/2013	0	NA	0	NA	severe
21	55	M	Anhui	3/28/2013	1	4/1/2013	0	NA	0	NA	severe
22	64	M	Shanghai	4/1/2013	1	4/7/2013	0	NA	1	4/7/2013	death
23	85	M	Jiangsu	3/28/2013	1	4/1/2013	0	NA	0	NA	severe
24	25	F	Jiangsu	3/30/2013	1	4/5/2013	0	NA	0	NA	severe
25	51	F	Zhejiang	3/13/2013	1	4/9/2013	0	NA	0	NA	mild
26	79	M	Zhejiang	3/29/2013	1	4/9/2013	0	NA	0	NA	severe
27	62	M	Shanghai	4/1/2013	1	4/9/2013	0	NA	0	NA	severe
28	77	M	Shanghai	4/3/2013	1	4/9/2013	0	NA	1	4/14/2013	death
29	65	M	Zhejiang	4/3/2013	1	4/9/2013	0	NA	0	NA	severe
30	70	M	Jiangsu	3/29/2013	1	4/2/2013	0	NA	0	NA	severe
31	74	M	Jiangsu	4/2/2013	1	4/4/2013	0	NA	0	NA	severe
32	76	F	Shanghai	4/1/2013	1	4/5/2013	0	NA	0	NA	severe
33	81	F	Shanghai	4/4/2013	1	4/4/2013	0	NA	0	NA	severe
34	31	M	Jiangsu	3/31/2013	0	NA	0	NA	0	NA	severe
35	56	M	Jiangsu	4/3/2013	0	NA	0	NA	0	NA	severe
36	74	M	Shanghai	3/31/2013	1	4/5/2013	0	NA	1	4/11/2013	death
37	83	F	Shanghai	4/2/2013	1	4/7/2013	0	NA	1	5/10/2013	death
38	68	M	Shanghai	4/4/2013	1	4/9/2013	0	NA	0	NA	severe
39	66	M	Zhejiang	4/8/2013	1	4/9/2013	0	NA	0	NA	severe
40	74	M	Zhejiang	4/6/2013	1	4/11/2013	0	NA	0	NA	severe
41	53	M	Shanghai	4/3/2013	1	4/10/2013	0	NA	0	NA	severe
42	86	M	Shanghai	4/3/2013	1	4/6/2013	0	NA	1	4/22/2013	death
43	54	F	Zhejiang	4/6/2013	1	4/12/2013	0	NA	0	NA	severe
44	7	F	Beijing	4/11/2013	1	4/11/2013	0	NA	0	NA	severe
45	77	F	Jiangsu	NA	0	NA	0	NA	1	4/14/2013	death
46	72	M	Jiangsu	NA	0	NA	0	NA	0	NA	severe
47	56	M	Shanghai	4/1/2013	1	4/4/2013	0	NA	0	NA	severe
48	65	M	Zhejiang	4/3/2013	1	4/9/2013	0	NA	0	NA	severe
49	38	M	Zhejiang	4/6/2013	1	4/11/2013	0	NA	0	NA	severe
50	34	M	Henan	4/6/2013	1	4/6/2013	0	NA	0	NA	severe
51	65	M	Henan	4/8/2013	1	4/10/2013	0	NA	0	NA	severe
52	64	F	Zhejiang	4/6/2013	0	NA	0	NA	0	NA	severe
53	62	F	Zhejiang	3/29/2013	0	NA	0	NA	1	4/20/2013	death
54	75	M	Zhejiang	4/9/2013	0	NA	0	NA	0	NA	severe
55	79	M	Zhejiang	4/9/2013	0	NA	0	NA	0	NA	severe
56	73	M	Shanghai	4/5/2013	1	4/11/2013	0	NA	0	NA	severe
57	54	M	Shanghai	4/8/2013	1	4/12/2013	0	NA	0	NA	severe
58	78	M	Shanghai	4/4/2013	1	4/8/2013	0	NA	0	NA	severe
59	50	M	Jiangsu	4/1/2013	0	NA	0	NA	0	NA	severe
60	26	M	Jiangsu	4/8/2013	0	NA	0	NA	0	NA	mild
61	60	M	Jiangsu	4/6/2013	0	NA	0	NA	1	4/16/2013	death
62	68	F	Zhejiang	4/3/2013	0	NA	0	NA	0	NA	severe
63	60	M	Anhui	4/10/2013	0	NA	0	NA	0	NA	severe
64	56	M	Jiangsu	NA	0	NA	0	NA	0	NA	severe
65	21	F	Jiangsu	NA	0	NA	0	NA	0	NA	severe
66	72	M	Jiangsu	NA	0	NA	0	NA	0	NA	severe
67	56	M	Zhejiang	4/12/2013	0	NA	0	NA	0	NA	severe
68	57	M	Zhejiang	4/10/2013	0	NA	0	NA	0	NA	severe
69	58	F	Zhejiang	4/11/2013	0	NA	0	NA	0	NA	severe
70	72	F	Zhejiang	4/10/2013	0	NA	0	NA	0	NA	severe
71	62	M	Zhejiang	4/10/2013	0	NA	0	NA	0	NA	severe
72	47	M	Shanghai	4/10/2013	1	4/15/2013	0	NA	0	NA	severe
73	73	M	Shanghai	NA	0	NA	0	NA	0	NA	severe
74	63	M	Shanghai	NA	0	NA	0	NA	0	NA	severe
75	69	NA	Shanghai	NA	0	NA	0	NA	0	NA	severe
76	40	NA	Shanghai	NA	0	NA	0	NA	0	NA	severe
77	2	M	Shanghai	3/17/2013	0	NA	0	NA	0	NA	severe
78	89	M	Shanghai	4/12/2013	1	4/16/2013	0	NA	1	4/29/2013	death
79	37	F	Zhejiang	4/11/2013	0	NA	0	NA	0	NA	severe
80	74	M	Zhejiang	4/8/2013	0	NA	0	NA	0	NA	severe
81	86	M	Zhejiang	4/13/2013	0	NA	0	NA	1	4/23/2013	death
82	41	M	Zhejiang	4/14/2013	0	NA	0	NA	0	NA	mild
83	38	M	Henan	NA	0	NA	0	NA	0	NA	severe
84	80	F	Shanghai	4/9/2013	1	4/16/2013	0	NA	0	NA	severe
85	26	F	Jiangsu	NA	0	NA	0	NA	0	NA	severe
86	54	F	Zhejiang	4/13/2013	0	NA	0	NA	0	NA	severe
87	69	M	Zhejiang	4/11/2013	0	NA	0	NA	1	4/19/2013	death
88	54	M	Jiangsu	4/19/2013	0	NA	0	NA	0	NA	severe
89	43	M	Zhejiang	4/12/2013	0	NA	0	NA	0	NA	severe
90	48	M	Zhejiang	4/11/2013	0	NA	0	NA	0	NA	severe
91	66	F	Zhejiang	4/10/2013	0	NA	0	NA	0	NA	severe
92	75	F	Shanghai	NA	0	NA	0	NA	0	NA	severe
93	43	M	Jiangsu	4/20/2013	0	NA	0	NA	0	NA	severe
94	56	M	Zhejiang	4/11/2013	0	NA	0	NA	0	NA	severe
95	35	F	Zhejiang	4/14/2013	0	NA	0	NA	0	NA	severe
96	37	M	Zhejiang	3/30/2013	0	NA	0	NA	0	NA	severe
97	68	M	Jiangsu	4/13/2013	1	4/19/2013	0	NA	0	NA	severe
98	68	F	Zhejiang	4/12/2013	0	NA	0	NA	0	NA	severe
99	76	M	Zhejiang	4/8/2013	0	NA	0	NA	1	4/21/2013	death
100	81	F	Zhejiang	4/12/2013	0	NA	0	NA	0	NA	severe
101	58	M	Zhejiang	4/16/2013	0	NA	0	NA	0	NA	severe
102	79	F	Zhejiang	4/13/2013	0	NA	0	NA	0	NA	severe
103	54	F	Zhejiang	NA	0	NA	0	NA	0	NA	mild
104	32	M	Zhejiang	NA	0	NA	0	NA	0	NA	mild
105	36	M	Shandong	NA	0	NA	0	NA	0	NA	severe
106	84	M	Zhejiang	4/15/2013	0	NA	0	NA	0	NA	severe
107	62	M	Zhejiang	4/15/2013	0	NA	0	NA	0	NA	severe
108	91	M	Anhui	4/14/2013	0	NA	0	NA	0	NA	severe
109	56	M	Henan	NA	0	NA	0	NA	1	5/9/2013	death
110	60	F	Zhejiang	4/17/2013	0	NA	0	NA	0	NA	severe
111	50	F	Zhejiang	4/18/2013	0	NA	0	NA	0	NA	severe
112	69	M	Jiangxi	4/19/2013	0	NA	0	NA	0	NA	severe
113	38	M	Zhejiang	4/17/2013	0	NA	0	NA	0	NA	severe
114	65	M	Fujian	4/18/2013	1	4/23/2013	0	NA	0	NA	severe
115	49	M	Jiangsu	NA	0	NA	0	NA	0	NA	mild
116	36	M	Jiangsu	NA	0	NA	0	NA	0	NA	severe
117	60	M	Jiangsu	NA	0	NA	0	NA	0	NA	severe
118	76	F	Jiangxi	NA	0	NA	0	NA	0	NA	severe
119	64	F	Hunan	4/14/2013	1	4/19/2013	0	NA	0	NA	severe
120	54	M	Jiangxi	4/15/2013	1	4/22/2013	0	NA	0	NA	severe
121	80	M	Jiangxi	NA	0	NA	0	NA	0	NA	NA
122	31	F	Jiangxi	NA	0	NA	0	NA	0	NA	severe
123	4	M	Shandong	4/27/2013	0	NA	0	NA	0	NA	NA
124	80	M	Fujian	4/27/2013	0	NA	0	NA	0	NA	severe
125	38	M	Zhejiang	4/18/2013	0	NA	0	NA	0	NA	severe
126	58	M	Fujian	4/28/2013	0	NA	0	NA	0	NA	severe
127	69	M	Hunan	4/23/2013	1	4/27/2013	0	NA	0	NA	NA
128	69	M	Fujian	4/29/2013	0	NA	0	NA	0	NA	severe
129	9	M	Fujian	4/26/2013	0	NA	0	NA	0	NA	mild
130	79	F	Jiangxi	5/3/2013	0	NA	0	NA	0	NA	NA
