# Supplementary material for: Accuracy of epidemiological inferences based on publicly available information: retrospective comparative analysis of line lists of human cases infected with influenza A(H7N9) in China
Source: BMC Med. 2014 May 28;12:88. doi: 10.1186/1741-7015-12-88 (PMC4066833; doi:10.1186/1741-7015-12-88)
Supplement: Additional file 1 — Data file. HealthMap, Virginia Tech, Bloomberg, HKUSPH, and FluTrackers line lists for dates where updates or historical archives were available, 5 April to 31, 2013. [file 1741-7015-12-88-S1.zip › virginiatech/virginiatech_H7N9_20130506.csv]

id	age	sex	province	onset_date	hosp	hosp_date	discharge	dischg_date	died	death_date	health_status
1	87	M	Shanghai	2/19/2013	1	2/25/2013	0	NA	1	3/4/2013	death
2	27	M	Shanghai	2/27/2013	1	3/4/2013	0	NA	1	3/10/2013	death
3	35	F	Anhui	3/15/2013	1	3/19/2013	0	NA	0	NA	death
4	45	F	Jiangsu	3/19/2013	1	3/27/2013	0	NA	0	NA	severe
5	48	F	Jiangsu	3/19/2013	1	3/30/2013	0	NA	0	NA	severe
6	83	M	Jiangsu	3/20/2013	1	3/29/2013	0	NA	1	4/9/2013	death
7	32	F	Jiangsu	3/21/2013	1	3/28/2013	0	NA	1	4/24/2013	death
8	38	M	Zhejiang	3/7/2013	1	3/18/2013	0	NA	1	3/27/2013	death
9	67	M	Zhejiang	3/25/2013	1	3/25/2013	0	NA	1	4/2/2013	death
10	64	M	Zhejiang	3/29/2013	1	3/31/2013	0	NA	1	4/4/2013	death
11	48	M	Shanghai	3/28/2013	1	4/3/2013	0	NA	1	4/3/2013	death
12	67	F	Shanghai	3/22/2013	1	3/25/2013	0	NA	1	4/13/2013	death
13	52	F	Shanghai	3/27/2013	1	3/31/2013	0	NA	1	4/3/2013	death
14	4	NA	Shanghai	3/31/2013	1	4/3/2013	0	NA	0	NA	mild
15	61	F	Jiangsu	3/20/2013	1	4/2/2013	0	NA	0	NA	severe
16	79	M	Jiangsu	3/21/2013	1	3/31/2013	0	NA	0	NA	severe
17	74	M	Shanghai	3/28/2013	1	3/31/2013	0	NA	1	4/12/2013	death
18	66	M	Shanghai	3/29/2013	1	4/2/2013	0	NA	0	NA	mild
19	59	M	Shanghai	3/25/2013	1	4/4/2013	0	NA	0	NA	severe
20	67	M	Shanghai	3/29/2013	1	3/30/2013	0	NA	0	NA	mild
21	55	M	Anhui	3/28/2013	1	4/1/2013	0	NA	0	NA	severe
22	64	M	Shanghai	4/1/2013	1	4/7/2013	0	NA	1	4/7/2013	death
23	85	M	Jiangsu	3/28/2013	1	4/1/2013	0	NA	0	NA	severe
24	25	F	Jiangsu	3/30/2013	1	4/5/2013	0	NA	0	NA	severe
25	51	F	Zhejiang	3/13/2013	1	4/9/2013	0	NA	0	NA	severe
26	79	M	Zhejiang	3/29/2013	1	4/9/2013	0	NA	0	NA	severe
27	62	M	Shanghai	4/5/2013	1	4/9/2013	0	NA	0	NA	mild
28	77	M	Shanghai	4/3/2013	1	4/9/2013	0	NA	1	4/14/2013	death
29	65	M	Zhejiang	4/3/2013	1	4/9/2013	0	NA	0	NA	mild
30	70	M	Jiangsu	3/29/2013	1	4/2/2013	0	NA	0	NA	severe
31	74	M	Jiangsu	4/2/2013	1	4/4/2013	0	NA	0	NA	severe
32	76	F	Shanghai	4/1/2013	1	4/5/2013	0	NA	0	NA	mild
33	81	F	Shanghai	4/4/2013	1	4/4/2013	0	NA	0	NA	severe
34	31	M	Jiangsu	3/31/2013	0	NA	0	NA	0	NA	severe
35	56	M	Jiangsu	4/3/2013	0	NA	0	NA	0	NA	severe
36	74	M	Shanghai	3/31/2013	1	4/5/2013	0	NA	1	4/11/2013	death
37	83	F	Shanghai	4/2/2013	1	4/7/2013	0	NA	0	NA	mild
38	68	M	Shanghai	4/4/2013	1	4/9/2013	0	NA	0	NA	mild
39	53	M	Shanghai	4/3/2013	1	4/10/2013	0	NA	0	NA	severe
40	86	M	Shanghai	4/3/2013	1	4/6/2013	0	NA	0	NA	mild
41	66	M	Zhejiang	4/8/2013	1	4/9/2013	0	NA	0	NA	severe
42	74	M	Zhejiang	4/6/2013	1	4/11/2013	0	NA	0	NA	severe
43	54	F	Zhejiang	4/6/2013	1	4/12/2013	0	NA	0	NA	severe
44	7	NA	Beijing	4/11/2013	1	NA	0	NA	0	NA	NA
45	77	F	Jiangsu	4/5/2013	0	NA	0	NA	0	NA	death
46	72	M	Jiangsu	4/1/2013	0	NA	0	NA	0	NA	severe
47	56	M	Shanghai	4/1/2013	1	4/4/2013	0	NA	0	NA	NA
48	65	M	Zhejiang	4/3/2013	1	4/9/2013	0	NA	0	NA	severe
49	38	M	Zhejiang	4/6/2013	1	4/11/2013	0	NA	0	NA	severe
50	34	M	Henan	4/6/2013	1	4/9/2013	0	NA	0	NA	NA
51	65	M	Henan	4/8/2013	1	4/9/2013	0	NA	0	NA	recovery
52	64	F	Zhejiang	4/6/2013	0	NA	0	NA	0	NA	severe
53	62	F	Zhejiang	3/29/2013	0	NA	0	NA	1	4/20/2013	death
54	75	M	Zhejiang	4/6/2013	0	NA	0	NA	0	NA	severe
55	79	M	Zhejiang	4/9/2013	0	NA	0	NA	0	NA	severe
56	50	M	Jiangsu	4/1/2013	0	NA	0	NA	0	NA	NA
57	26	M	Jiangsu	4/8/2013	0	NA	0	NA	0	NA	NA
58	73	M	Shanghai	4/5/2013	1	4/8/2013	0	NA	0	NA	NA
59	54	M	Shanghai	4/8/2013	1	4/12/2013	0	NA	0	NA	NA
60	78	M	Shanghai	4/4/2013	1	4/7/2013	0	NA	0	NA	NA
61	4	NA	Beijing	NA	0	NA	0	NA	0	NA	mild
62	60	M	Jiangsu	4/3/2013	0	NA	0	NA	1	4/16/2013	death
63	68	F	Zhejiang	4/6/2013	0	NA	0	NA	0	NA	NA
64	60	M	Anhui	4/10/2013	1	NA	0	NA	0	NA	NA
65	56	M	Jiangsu	NA	0	NA	0	NA	0	NA	severe
66	21	F	Jiangsu	NA	0	NA	0	NA	0	NA	severe
67	72	M	Jiangsu	NA	0	NA	0	NA	0	NA	severe
68	56	M	Zhejiang	4/12/2013	0	NA	0	NA	0	NA	NA
69	57	M	Zhejiang	4/10/2013	0	NA	0	NA	0	NA	NA
70	58	F	Zhejiang	4/11/2013	0	NA	0	NA	0	NA	NA
71	72	F	Zhejiang	4/10/2013	0	NA	0	NA	0	NA	NA
72	62	M	Zhejiang	4/10/2013	0	NA	0	NA	0	NA	NA
73	47	M	Shanghai	4/10/2013	1	4/15/2013	0	NA	0	NA	NA
74	69	M	Shanghai	NA	1	2/19/2013	0	NA	0	NA	recovery
75	55	M	Shanghai	NA	1	2/19/2013	0	NA	0	NA	death
76	2	NA	Shanghai	3/17/2013	0	NA	0	NA	0	NA	recovery
77	89	M	Shanghai	4/12/2013	1	4/16/2013	0	NA	0	NA	death
78	37	F	Zhejiang	4/11/2013	0	NA	0	NA	0	NA	NA
79	74	M	Zhejiang	4/8/2013	0	NA	0	NA	0	NA	NA
80	86	M	Zhejiang	4/13/2013	0	NA	0	NA	0	NA	death
81	41	M	Zhejiang	4/13/2013	0	NA	0	NA	0	NA	NA
82	38	M	Henan	NA	0	NA	0	NA	0	NA	NA
83	26	F	Jiangsu	NA	0	NA	0	NA	0	NA	NA
84	80	F	Shanghai	4/8/2013	1	4/16/2013	0	NA	0	NA	stable
85	54	F	Zhejiang	4/13/2013	0	NA	0	NA	0	NA	severe
86	69	M	Zhejiang	4/11/2013	0	NA	0	NA	1	4/19/2013	death
87	54	M	Zhejiang	NA	0	NA	0	NA	0	NA	severe
88	43	M	Zhejiang	4/12/2013	0	NA	0	NA	0	NA	severe
89	48	M	Zhejiang	4/11/2013	0	NA	0	NA	0	NA	severe
90	66	F	Zhejiang	4/10/2013	0	NA	0	NA	0	NA	severe
91	43	M	Jiangsu	NA	0	NA	0	NA	0	NA	severe
92	56	M	Zhejiang	4/11/2013	1	NA	0	NA	0	NA	NA
93	35	F	Zhejiang	4/13/2013	1	NA	0	NA	0	NA	NA
94	37	M	Zhejiang	3/30/2013	1	NA	0	NA	0	NA	NA
95	75	F	Zhejiang	4/13/2013	1	NA	0	NA	0	NA	NA
96	68	F	Zhejiang	4/14/2013	1	NA	0	NA	0	NA	severe
97	76	M	Zhejiang	4/8/2013	1	NA	0	NA	1	4/21/2013	death
98	81	F	Zhejiang	4/12/2013	1	NA	0	NA	0	NA	severe
99	58	M	Zhejiang	4/14/2013	1	NA	0	NA	0	NA	severe
100	79	F	Zhejiang	4/13/2013	1	NA	0	NA	0	NA	severe
101	68	M	Jiangsu	4/13/2013	1	4/16/2013	0	NA	0	NA	severe
102	54	F	Zhejiang	4/14/2013	1	NA	0	NA	0	NA	mild
103	32	M	Zhejiang	4/13/2013	1	NA	0	NA	0	NA	mild
104	36	M	Shandong	4/14/2013	0	NA	0	NA	0	NA	severe
105	84	M	Zhejiang	4/13/2013	0	NA	0	NA	0	NA	severe
106	62	M	Zhejiang	4/13/2013	1	NA	0	NA	0	NA	severe
107	91	M	Anhui	4/13/2013	0	NA	0	NA	0	NA	severe
108	69	M	Jiangxi	NA	0	NA	0	NA	0	NA	severe
109	56	M	Henan	NA	0	NA	0	NA	0	NA	severe
110	50	F	Zhejiang	4/14/2013	0	NA	0	NA	0	NA	NA
111	60	F	Zhejiang	4/14/2013	0	NA	0	NA	0	NA	NA
112	38	M	Zhejiang	4/17/2013	0	NA	0	NA	0	NA	severe
113	65	M	Fujian	4/18/2013	1	4/23/2013	0	NA	0	NA	severe
114	49	M	Jiangsu	NA	0	NA	0	NA	0	NA	mild
115	36	M	Jiangsu	NA	0	NA	0	NA	0	NA	severe
116	60	M	Jiangsu	4/5/2013	0	NA	0	NA	0	NA	severe
117	76	F	Jiangxi	NA	0	NA	0	NA	0	NA	severe
118	64	F	Hunan	4/14/2013	1	4/19/2013	0	NA	0	NA	NA
119	54	M	Jiangxi	4/15/2013	0	NA	0	NA	0	NA	NA
120	80	M	Jiangxi	NA	0	NA	0	NA	0	NA	severe
121	31	F	Jiangxi	NA	0	NA	0	NA	0	NA	severe
122	38	M	Zhejiang	4/18/2013	0	NA	0	NA	0	NA	severe
123	80	M	Fujian	4/17/2013	1	4/27/2013	0	NA	0	NA	severe
124	4	NA	Shandong	4/27/2013	0	NA	0	NA	0	NA	NA
125	58	M	Fujian	4/21/2013	1	4/28/2013	0	NA	0	NA	NA
126	69	M	Hunan	4/23/2013	1	4/27/2013	0	NA	0	NA	NA
127	69	M	Hunan	4/23/2013	1	4/27/2013	0	NA	0	NA	NA
128	69	M	Fujian	4/29/2013	0	NA	0	NA	0	NA	NA
129	9	M	Fujian	4/26/2013	1	4/27/2013	1	4/29/2013	0	NA	NA
