# Supplementary material for: Accuracy of epidemiological inferences based on publicly available information: retrospective comparative analysis of line lists of human cases infected with influenza A(H7N9) in China
Source: BMC Med. 2014 May 28;12:88. doi: 10.1186/1741-7015-12-88 (PMC4066833; doi:10.1186/1741-7015-12-88)
Supplement: Additional file 1 — Data file. HealthMap, Virginia Tech, Bloomberg, HKUSPH, and FluTrackers line lists for dates where updates or historical archives were available, 5 April to 31, 2013. [file 1741-7015-12-88-S1.zip › Data description.txt]

Each file contains a line list of influenza A(H7N9) patients
at different dates when updates/archives are available.


The following variables are included:

age, sex, province

onset_date: date of illness onset

hosp: if the patient was ever admitted to hospital

hosp_date: dete of hospital admission

discharge: if the patient has been discharged at the time of data update

dischg_date: date of discharge

died: if the patient has died at the time of data update

death_date: date of death

health_status: health status of the patient at the time of data update
