# Supplementary material for: Accuracy of epidemiological inferences based on publicly available information: retrospective comparative analysis of line lists of human cases infected with influenza A(H7N9) in China
Source: BMC Med. 2014 May 28;12:88. doi: 10.1186/1741-7015-12-88 (PMC4066833; doi:10.1186/1741-7015-12-88)
Supplement: Additional file 1 — Data file. HealthMap, Virginia Tech, Bloomberg, HKUSPH, and FluTrackers line lists for dates where updates or historical archives were available, 5 April to 31, 2013. [file 1741-7015-12-88-S1.zip › bloomberg/bloomberg_H7N9_20130406.csv]

id	age	sex	province	onset_date	hosp	hosp_date	discharge	dischg_date	died	death_date	health_status
1	87	M	Shanghai	19-Feb-13	0	NA	0	NA	1	4-Mar-13	NA
2	27	M	Shanghai	27-Feb-13	0	NA	0	NA	1	10-Mar-13	NA
3	38	M	Zhejiang	7-Mar-13	1	18-Mar-13	0	NA	1	27-Mar-13	NA
4	35	F	Anhui	15-Mar-13	0	NA	0	NA	1	NA	NA
6	48	F	Jiangsu	19-Mar-13	1	30-Mar-13	0	NA	0	NA	NA
7	45	F	Jiangsu	19-Mar-13	1	27-Mar-13	0	NA	0	NA	NA
8	61	F	Jiangsu	20-Mar-13	0	NA	0	NA	0	NA	NA
9	83	M	Jiangsu	20-Mar-13	1	NA	0	NA	1	NA	NA
10	79	M	Jiangsu	21-Mar-13	0	NA	0	NA	0	NA	NA
11	32	F	Jiangsu	21-Mar-13	0	NA	0	NA	1	NA	NA
12	67	F	Shanghai	22-Mar-13	1	24-Mar-13	0	NA	0	NA	NA
14	67	M	Zhejiang	25-Mar-13	0	NA	0	NA	0	NA	NA
15	52	F	Shanghai	27-Mar-13	1	29-Mar-13	0	NA	1	3-Apr-13	NA
16	74	M	Shanghai	NA	0	NA	0	NA	0	NA	NA
17	48	M	Shanghai	28-Mar-13	0	NA	0	NA	1	3-Apr-13	NA
20	66	M	Shanghai	NA	0	NA	0	NA	0	NA	NA
21	64	M	Zhejiang	29-Mar-13	1	31-Mar-13	0	NA	1	4-Apr-13	NA
98	4	NA	Shanghai	NA	0	NA	0	NA	0	NA	NA
