# Supplementary material for: Accuracy of epidemiological inferences based on publicly available information: retrospective comparative analysis of line lists of human cases infected with influenza A(H7N9) in China
Source: BMC Med. 2014 May 28;12:88. doi: 10.1186/1741-7015-12-88 (PMC4066833; doi:10.1186/1741-7015-12-88)
Supplement: Additional file 1 — Data file. HealthMap, Virginia Tech, Bloomberg, HKUSPH, and FluTrackers line lists for dates where updates or historical archives were available, 5 April to 31, 2013. [file 1741-7015-12-88-S1.zip › bloomberg/bloomberg_H7N9_20130426.csv]

id	age	sex	province	onset_date	hosp	hosp_date	discharge	dischg_date	died	death_date	health_status
1	87	M	Shanghai	2/19/2013	0	NA	0	NA	1	3/4/2013	death
2	27	M	Shanghai	2/27/2013	0	NA	0	NA	1	3/10/2013	death
3	38	M	Zhejiang	3/7/2013	1	3/18/2013	0	NA	1	3/27/2013	death
4	35	F	Anhui	3/15/2013	0	NA	0	NA	1	4/9/2013	death
5	NA	NA	Shanghai	3/17/2013	0	NA	1	NA	0	NA	NA
6	48	F	Jiangsu	3/19/2013	1	3/30/2013	0	NA	0	NA	NA
7	45	F	Jiangsu	3/19/2013	1	3/27/2013	0	NA	0	NA	NA
8	61	F	Jiangsu	3/20/2013	0	NA	0	NA	0	NA	NA
9	83	M	Jiangsu	3/20/2013	1	3/29/2013	0	NA	1	4/9/2013	death
10	79	M	Jiangsu	3/21/2013	0	NA	0	NA	0	NA	NA
11	32	F	Jiangsu	3/21/2013	0	NA	0	NA	0	NA	NA
12	67	F	Shanghai	3/22/2013	1	3/24/2013	0	NA	0	NA	NA
13	59	M	Shanghai	3/25/2013	1	4/4/2013	0	NA	0	NA	NA
14	67	M	Zhejiang	3/25/2013	0	NA	0	NA	0	NA	NA
15	52	F	Shanghai	3/27/2013	1	3/29/2013	0	NA	1	4/3/2013	death
16	74	M	Shanghai	3/28/2013	0	NA	0	NA	1	4/11/2013	death
17	48	M	Shanghai	3/28/2013	0	NA	0	NA	1	4/3/2013	death
18	85	M	Jiangsu	3/28/2013	1	4/1/2013	0	NA	0	NA	NA
19	67	M	Shanghai	3/29/2013	0	NA	0	NA	0	NA	NA
20	66	M	Shanghai	3/29/2013	0	NA	1	4/18/2013	0	NA	NA
21	64	M	Zhejiang	3/29/2013	1	3/31/2013	0	NA	1	4/4/2013	death
22	70	M	Jiangsu	3/29/2013	0	NA	0	NA	0	NA	NA
23	62	F	Zhejiang	3/29/2013	0	NA	0	NA	0	NA	NA
24	25	F	Jiangsu	3/30/2013	1	3/30/2013	0	NA	0	NA	NA
25	37	M	Zhejiang	3/30/2013	0	NA	0	NA	0	NA	NA
26	74	M	Shanghai	3/31/2013	1	4/5/2013	0	NA	1	4/11/2013	death
27	31	M	Jiangsu	3/31/2013	0	NA	0	NA	0	NA	NA
28	64	M	Shanghai	4/1/2013	1	4/7/2013	0	NA	1	4/7/2013	death
29	62	M	Shanghai	4/1/2013	0	NA	0	NA	0	NA	NA
30	76	F	Shanghai	4/1/2013	1	4/5/2013	0	NA	0	NA	NA
31	74	M	Jiangsu	4/2/2013	0	NA	0	NA	0	NA	NA
32	83	F	Shanghai	4/2/2013	1	4/7/2013	0	NA	0	NA	NA
33	77	M	Shanghai	4/3/2013	0	NA	0	NA	0	NA	NA
34	56	M	Jiangsu	4/3/2013	0	NA	0	NA	0	NA	NA
35	86	M	Shanghai	4/3/2013	0	NA	0	NA	0	NA	NA
36	53	M	Shanghai	4/3/2013	0	NA	0	NA	0	NA	NA
37	68	F	Zhejiang	4/3/2013	0	NA	0	NA	0	NA	NA
38	81	F	Shanghai	4/4/2013	0	NA	0	NA	0	NA	NA
39	68	M	Shanghai	4/4/2013	1	4/9/2013	0	NA	0	NA	NA
40	67	F	Shanghai	4/4/2013	0	NA	0	NA	1	4/13/2013	death
41	54	F	Zhejiang	4/6/2013	0	NA	0	NA	0	NA	NA
42	74	M	Zhejiang	4/6/2013	0	NA	0	NA	0	NA	NA
43	64	F	Zhejiang	4/6/2013	0	NA	0	NA	0	NA	NA
44	43	M	Jiangsu	4/7/2013	0	NA	0	NA	0	NA	NA
45	66	M	Zhejiang	4/8/2013	0	NA	0	NA	0	NA	NA
46	74	M	Zhejiang	4/8/2013	0	NA	0	NA	0	NA	NA
47	76	M	Zhejiang	4/8/2013	0	NA	0	NA	0	NA	NA
48	79	M	Zhejiang	4/9/2013	0	NA	0	NA	0	NA	NA
49	75	M	Zhejiang	4/9/2013	0	NA	0	NA	0	NA	NA
50	77	M	Shanghai	4/9/2013	0	NA	0	NA	1	4/14/2013	death
51	80	F	Shanghai	4/9/2013	1	4/16/2013	0	NA	0	NA	NA
52	60	M	Anhui	4/10/2013	0	NA	0	NA	0	NA	NA
53	62	M	Zhejiang	4/10/2013	0	NA	0	NA	0	NA	NA
54	72	F	Zhejiang	4/10/2013	0	NA	0	NA	0	NA	NA
55	57	M	Zhejiang	4/10/2013	0	NA	0	NA	0	NA	NA
56	47	M	Shanghai	4/10/2013	1	4/15/2013	0	NA	0	NA	NA
57	66	F	Zhejiang	4/10/2013	0	NA	0	NA	0	NA	NA
58	7	F	Beijing	4/11/2013	0	NA	1	4/17/2013	0	NA	NA
59	58	F	Zhejiang	4/11/2013	0	NA	0	NA	0	NA	NA
60	37	F	Zhejiang	4/11/2013	0	NA	0	NA	0	NA	NA
61	69	M	Zhejiang	4/11/2013	0	NA	0	NA	1	4/19/2013	death
62	48	M	Zhejiang	4/11/2013	0	NA	0	NA	0	NA	NA
63	56	M	Zhejiang	4/11/2013	0	NA	0	NA	0	NA	NA
64	56	M	Zhejiang	4/12/2013	0	NA	0	NA	0	NA	NA
65	89	M	Shanghai	4/12/2013	1	4/16/2013	0	NA	0	NA	NA
66	43	M	Zhejiang	4/12/2013	0	NA	0	NA	0	NA	NA
67	81	M	Zhejiang	4/12/2013	0	NA	0	NA	0	NA	NA
68	68	F	Zhejiang	4/12/2013	0	NA	0	NA	0	NA	NA
69	72	M	Jiangsu	4/13/2013	0	NA	0	NA	0	NA	NA
70	77	F	Jiangsu	4/13/2013	0	NA	0	NA	1	4/14/2013	death
71	56	M	Shanghai	4/13/2013	0	NA	0	NA	0	NA	NA
72	78	M	Shanghai	4/13/2013	0	NA	0	NA	0	NA	NA
73	54	M	Shanghai	4/13/2013	0	NA	0	NA	0	NA	NA
74	73	M	Shanghai	4/13/2013	0	NA	0	NA	0	NA	NA
75	86	M	Zhejiang	4/13/2013	0	NA	0	NA	0	NA	NA
76	54	F	Zhejiang	4/13/2013	0	NA	0	NA	0	NA	NA
77	75	M	Shanghai	4/13/2013	0	NA	0	NA	0	NA	NA
78	79	F	Zhejiang	4/13/2013	0	NA	0	NA	0	NA	NA
79	68	M	Shanghai	4/13/2013	0	NA	0	NA	0	NA	NA
80	26	M	Jiangsu	4/14/2013	0	NA	0	NA	0	NA	NA
81	50	M	Jiangsu	4/14/2013	0	NA	0	NA	0	NA	NA
82	65	M	Henan	4/14/2013	0	NA	0	NA	0	NA	NA
83	34	M	Henan	4/14/2013	0	NA	0	NA	0	NA	NA
84	41	M	Zhejiang	4/14/2013	0	NA	0	NA	0	NA	NA
85	35	F	Zhejiang	4/14/2013	0	NA	0	NA	0	NA	NA
86	32	M	Zhejiang	4/14/2013	0	NA	0	NA	0	NA	NA
87	91	M	Anhui	4/14/2013	0	NA	0	NA	0	NA	NA
88	4	M	Beijing	4/15/2013	0	NA	0	NA	0	NA	NA
89	60	M	Jiangsu	4/15/2013	0	NA	0	NA	1	4/16/2013	death
90	62	M	Zhejiang	4/15/2013	0	NA	0	NA	0	NA	NA
91	84	M	Zhejiang	4/15/2013	0	NA	0	NA	0	NA	NA
92	72	M	Jiangsu	4/16/2013	0	NA	0	NA	0	NA	NA
93	21	F	Jiangsu	4/16/2013	0	NA	0	NA	0	NA	NA
94	56	M	Jiangsu	4/16/2013	0	NA	0	NA	0	NA	NA
95	58	M	Zhejiang	4/16/2013	0	NA	0	NA	0	NA	NA
96	54	F	Zhejiang	4/16/2013	0	NA	0	NA	0	NA	NA
97	36	M	Shandong	4/16/2013	0	NA	0	NA	0	NA	NA
98	4	M	Shanghai	NA	0	NA	1	4/10/2013	0	NA	NA
99	55	M	Anhui	NA	0	NA	1	NA	0	NA	NA
100	79	M	Zhejiang	NA	0	NA	0	NA	0	NA	NA
101	51	F	Zhejiang	NA	0	NA	0	NA	0	NA	NA
102	65	M	Zhejiang	NA	0	NA	0	NA	0	NA	NA
103	NA	NA	Shanghai	NA	0	NA	1	NA	0	NA	NA
104	NA	NA	Shanghai	NA	0	NA	1	NA	0	NA	NA
105	NA	NA	Shanghai	NA	1	NA	0	NA	0	NA	NA
106	NA	NA	Shanghai	NA	1	NA	0	NA	0	NA	NA
107	38	M	Henan	NA	0	NA	0	NA	0	NA	NA
108	26	F	Jiangsu	NA	0	NA	0	NA	0	NA	NA
109	54	M	Jiangsu	NA	0	NA	0	NA	0	NA	NA
110	56	M	Henan	NA	0	NA	0	NA	0	NA	NA
111	60	F	Zhejiang	4/17/2013	0	NA	0	NA	0	NA	NA
112	50	F	Zhejiang	4/18/2013	0	NA	0	NA	0	NA	NA
113	69	M	Jiangxi	4/19/2013	1	4/19/2013	0	NA	0	NA	NA
