# Supplementary material for: Accuracy of epidemiological inferences based on publicly available information: retrospective comparative analysis of line lists of human cases infected with influenza A(H7N9) in China
Source: BMC Med. 2014 May 28;12:88. doi: 10.1186/1741-7015-12-88 (PMC4066833; doi:10.1186/1741-7015-12-88)
Supplement: Additional file 1 — Data file. HealthMap, Virginia Tech, Bloomberg, HKUSPH, and FluTrackers line lists for dates where updates or historical archives were available, 5 April to 31, 2013. [file 1741-7015-12-88-S1.zip › flutrackers/flutrackers_H7N9_20130430.csv]

id	age	sex	province	onset_date	hosp	hosp_date	discharge	dischg_date	died	death_date	health_status
1	87	M	Shanghai	02/19/2013	0	NA	0	NA	1	03/04/2013	death
2	27	M	Shanghai	02/19/2013	0	NA	0	NA	1	03/10/2013	death
3	35	F	Anhui	03/15/2013	0	NA	0	NA	1	NA	death
4	45	F	Jiangsu	03/19/2013	1	03/27/2013	0	NA	0	NA	NA
5	48	F	Jiangsu	03/19/2013	1	03/30/2013	0	NA	0	NA	NA
6	83	M	Jiangsu	03/20/2013	1	03/29/2013	0	NA	1	NA	death
7	32	F	Jiangsu	03/21/2013	1	03/28/2013	0	NA	1	NA	death
8	38	M	Zhejiang	03/07/2013	1	03/18/2013	0	NA	1	03/27/2013	death
9	67	M	Zhejiang	03/25/2013	1	03/25/2013	0	NA	1	04/02/2013	death
10	64	M	Zhejiang	03/29/2013	1	03/29/2013	0	NA	1	NA	death
11	48	M	Shanghai	03/28/2013	0	NA	0	NA	1	NA	death
12	67	F	Shanghai	03/22/2013	1	03/25/2013	0	NA	1	NA	death
13	52	F	Shanghai	03/27/2013	0	NA	0	NA	1	04/03/2013	death
14	4	NA	Shanghai	03/31/2013	0	NA	0	NA	0	NA	mild
15	61	F	Jiangsu	03/20/2013	0	NA	0	NA	0	NA	severe
16	79	M	Jiangsu	03/21/2013	0	NA	0	NA	0	NA	severe
17	74	M	Shanghai	03/28/2013	1	03/03/2013	0	NA	1	04/11/2013	death
18	66	M	Shanghai	03/29/2013	1	04/02/2013	1	04/18/2013	0	NA	recovery
19	59	M	Shanghai	03/25/2013	1	03/30/2013	0	NA	0	NA	NA
20	NA	M	Shanghai	03/29/2013	0	NA	0	NA	0	NA	NA
21	55	M	Anhui	03/28/2013	1	04/01/2013	0	NA	0	NA	stable
22	NA	NA	Shanghai	04/01/2013	0	NA	0	NA	1	NA	death
23	85	M	Jiangsu	03/28/2013	1	04/08/2013	0	NA	0	NA	severe
24	25	F	Jiangsu	03/30/2013	0	NA	0	NA	0	NA	severe
25	51	F	Zhejiang	03/13/2013	0	NA	0	NA	0	NA	NA
26	79	M	Zhejiang	03/29/2013	0	NA	0	NA	0	NA	severe
27	62	M	Shanghai	04/01/2013	1	04/05/2013	0	NA	0	NA	NA
28	77	M	Shanghai	04/03/2013	1	04/07/2013	0	NA	1	NA	death
29	65	M	Zhejiang	NA	0	NA	0	NA	0	NA	NA
30	70	M	Jiangsu	03/29/2013	0	NA	0	NA	0	NA	NA
31	74	M	Jiangsu	04/02/2013	0	NA	0	NA	0	NA	NA
32	76	F	Shanghai	04/01/2013	1	04/05/2013	0	NA	0	NA	NA
33	81	F	Shanghai	NA	1	04/04/2013	0	NA	0	NA	NA
34	31	M	Jiangsu	NA	0	NA	0	NA	0	NA	NA
35	56	M	Jiangsu	NA	0	NA	0	NA	0	NA	NA
36	74	M	Shanghai	03/31/2013	1	04/05/2013	0	NA	1	04/11/2013	death
37	83	F	Shanghai	04/02/2013	1	04/07/2013	0	NA	0	NA	NA
38	68	M	Shanghai	04/04/2013	1	04/09/2013	0	NA	0	NA	NA
39	53	M	Shanghai	04/03/2013	1	04/10/2013	0	NA	0	NA	NA
40	86	M	Shanghai	04/03/2013	1	04/06/2013	0	NA	1	NA	death
41	66	M	Zhejiang	04/08/2013	1	04/09/2013	0	NA	0	NA	NA
42	74	M	Zhejiang	04/06/2013	1	04/11/2013	0	NA	0	NA	NA
43	54	F	Zhejiang	04/06/2013	0	NA	0	NA	0	NA	NA
45	77	F	Jiangsu	NA	0	NA	0	NA	1	NA	death
46	72	M	Jiangsu	NA	0	NA	0	NA	0	NA	NA
47	56	M	Shanghai	04/01/2013	1	04/04/2013	0	NA	0	NA	NA
48	65	M	Zhejiang	04/03/2013	1	04/09/2013	0	NA	0	NA	NA
49	38	M	Zhejiang	04/06/2013	1	04/11/2013	0	NA	0	NA	NA
50	34	M	Henan	04/06/2013	1	04/09/2013	0	NA	0	NA	NA
51	65	M	Henan	04/08/2013	1	04/09/2013	0	NA	0	NA	NA
52	64	F	Zhejiang	NA	0	NA	0	NA	0	NA	NA
53	62	F	Zhejiang	NA	0	NA	0	NA	1	NA	death
54	75	M	Zhejiang	NA	0	NA	0	NA	0	NA	NA
55	79	M	Zhejiang	NA	0	NA	0	NA	0	NA	NA
56	50	M	Jiangsu	NA	0	NA	0	NA	0	NA	NA
57	26	M	Jiangsu	NA	0	NA	0	NA	0	NA	NA
58	73	M	Shanghai	04/05/2013	1	04/08/2013	0	NA	0	NA	NA
59	54	M	Shanghai	04/08/2013	1	04/12/2013	0	NA	0	NA	NA
60	78	M	Shanghai	04/05/2013	1	04/07/2013	0	NA	0	NA	NA
61	4	NA	Beijing	NA	0	NA	0	NA	0	NA	NA
62	60	M	Jiangsu	NA	0	NA	0	NA	1	NA	death
63	68	F	Zhejiang	04/03/2013	0	NA	0	NA	0	NA	NA
64	60	M	Anhui	NA	1	04/10/2013	0	NA	0	NA	NA
65	56	M	Jiangsu	NA	0	NA	0	NA	0	NA	NA
66	21	F	Jiangsu	NA	0	NA	0	NA	0	NA	NA
67	72	M	Jiangsu	NA	0	NA	0	NA	0	NA	NA
68	56	M	Zhejiang	04/12/2013	0	NA	0	NA	0	NA	NA
69	57	M	Zhejiang	04/10/2013	0	NA	0	NA	0	NA	NA
70	58	F	Zhejiang	04/11/2013	0	NA	0	NA	0	NA	NA
71	72	F	Zhejiang	04/10/2013	0	NA	0	NA	0	NA	NA
72	62	M	Zhejiang	04/10/2013	0	NA	0	NA	0	NA	NA
73	47	M	Shanghai	04/10/2013	1	04/15/2013	0	NA	0	NA	NA
74	24	M	Shanghai	NA	1	02/19/2013	0	NA	0	NA	NA
75	24	M	Shanghai	NA	1	02/19/2013	0	NA	1	NA	death
76	2	NA	Shanghai	NA	0	NA	0	NA	0	NA	NA
77	NA	NA	Shanghai	NA	0	NA	0	NA	1	NA	death
78	NA	NA	Shanghai	03/17/2013	0	NA	0	NA	0	NA	NA
79	89	M	Shanghai	04/12/2013	0	NA	0	NA	1	NA	death
80	37	F	Zhejiang	04/11/2013	0	NA	0	NA	0	NA	NA
81	74	M	Zhejiang	04/08/2013	0	NA	0	NA	0	NA	NA
82	86	M	Zhejiang	04/13/2013	0	NA	0	NA	1	NA	death
83	41	NA	Zhejiang	04/14/2013	0	NA	0	NA	0	NA	NA
84	38	NA	Henan	NA	0	NA	0	NA	0	NA	NA
85	26	F	Jiangsu	NA	0	NA	0	NA	0	NA	NA
86	80	F	Shanghai	NA	0	NA	0	NA	0	NA	stable
87	54	F	Zhejiang	04/13/2013	0	NA	0	NA	0	NA	NA
88	69	M	Zhejiang	04/11/2013	0	NA	0	NA	1	NA	death
89	54	M	Jiangsu	NA	0	NA	0	NA	0	NA	severe
90	43	M	Zhejiang	04/12/2013	0	NA	0	NA	0	NA	NA
91	48	M	Zhejiang	04/11/2013	0	NA	0	NA	0	NA	NA
92	66	F	Zhejiang	04/10/2013	0	NA	0	NA	0	NA	NA
93	43	M	Jiangsu	NA	0	NA	0	NA	0	NA	severe
94	56	M	Zhejiang	04/11/2013	0	NA	0	NA	0	NA	NA
95	35	F	Zhejiang	04/14/2013	0	NA	0	NA	0	NA	NA
96	37	M	Zhejiang	03/30/2013	0	NA	0	NA	0	NA	NA
97	75	F	Shanghai	NA	0	NA	0	NA	0	NA	NA
98	68	F	Zhejiang	04/12/2013	0	NA	0	NA	0	NA	NA
99	76	M	Zhejiang	04/08/2013	0	NA	0	NA	1	NA	death
100	81	F	Zhejiang	04/12/2013	0	NA	0	NA	0	NA	NA
101	58	M	Zhejiang	04/16/2013	0	NA	0	NA	0	NA	NA
102	79	F	Zhejiang	04/13/2013	0	NA	0	NA	0	NA	NA
103	68	M	Jiangsu	04/13/2013	1	04/16/2013	0	NA	0	NA	NA
104	54	F	Zhejiang	04/0-Inf/2013	0	NA	0	NA	0	NA	mild
105	32	M	Zhejiang	04/14/2013	0	NA	0	NA	0	NA	mild
106	NA	M	Shandong	NA	0	NA	0	NA	0	NA	NA
107	84	M	Zhejiang	NA	0	NA	0	NA	0	NA	NA
108	62	M	Zhejiang	04/15/2013	0	NA	0	NA	0	NA	NA
109	91	M	Anhui	04/14/2013	0	NA	0	NA	0	NA	NA
111	69	M	Jiangxi	04/17/2013	0	NA	0	NA	0	NA	NA
112	56	M	Henan	04/17/2013	0	NA	0	NA	0	NA	NA
113	60	F	Zhejiang	04/17/2013	0	NA	0	NA	0	NA	NA
114	50	F	Zhejiang	04/18/2013	0	NA	0	NA	0	NA	NA
115	38	M	Zhejiang	04/17/2013	0	NA	0	NA	0	NA	NA
116	65	M	Fujian	04/18/2013	1	04/23/2013	0	NA	0	NA	NA
117	49	M	Jiangsu	04/17/2013	0	NA	0	NA	0	NA	NA
118	36	M	Jiangsu	04/19/2013	0	NA	0	NA	0	NA	NA
119	60	M	Jiangsu	NA	0	NA	0	NA	0	NA	NA
120	76	F	Jiangxi	04/17/2013	0	NA	0	NA	0	NA	NA
121	64	F	NA	04/14/2013	0	NA	0	NA	0	NA	NA
122	54	M	Jiangxi	04/15/2013	0	NA	0	NA	0	NA	NA
123	80	M	Jiangxi	04/21/2013	0	NA	0	NA	0	NA	NA
124	31	F	Jiangxi	04/23/2013	0	NA	0	NA	0	NA	NA
125	38	M	Zhejiang	04/18/2013	1	04/18/2013	0	NA	0	NA	NA
126	80	M	Fujian	NA	0	NA	0	NA	0	NA	NA
127	4	NA	Shandong	04/27/2013	0	NA	0	NA	0	NA	NA
128	58	M	Fujian	04/21/2013	1	04/28/2013	0	NA	0	NA	NA
