# Supplementary material for: Accuracy of epidemiological inferences based on publicly available information: retrospective comparative analysis of line lists of human cases infected with influenza A(H7N9) in China
Source: BMC Med. 2014 May 28;12:88. doi: 10.1186/1741-7015-12-88 (PMC4066833; doi:10.1186/1741-7015-12-88)
Supplement: Additional file 1 — Data file. HealthMap, Virginia Tech, Bloomberg, HKUSPH, and FluTrackers line lists for dates where updates or historical archives were available, 5 April to 31, 2013. [file 1741-7015-12-88-S1.zip › healthmap/healthmap_H7N9_20130406.csv]

id	age	sex	province	onset_date	hosp	hosp_date	discharge	dischg_date	died	death_date	health_status
1	87	M	Shanghai	2/19/2013	0	NA	0	NA	1	2/27/2013	death
2	27	M	Shanghai	2/27/2013	0	NA	0	NA	1	3/10/2013	death
3	35	F	Anhui	3/2/2013	0	NA	0	NA	0	NA	NA
4	45	F	Jiangsu	3/19/2013	0	NA	0	NA	0	NA	NA
5	48	F	Jiangsu	3/19/2013	0	NA	0	NA	0	NA	NA
6	83	M	Jiangsu	3/20/2013	0	NA	0	NA	0	NA	NA
7	38	M	Zhejiang	3/7/2013	0	NA	0	NA	1	3/27/2013	death
8	32	F	Jiangsu	3/21/2013	0	NA	0	NA	0	NA	NA
9	67	M	Zhejiang	3/25/2013	0	NA	0	NA	0	NA	NA
10	48	M	Shanghai	3/28/2013	0	NA	0	NA	1	4/3/2013	death
11	64	M	Zhejiang	3/29/2013	0	NA	0	NA	1	4/4/2013	death
12	67	F	Shanghai	3/22/2013	0	NA	0	NA	0	NA	NA
13	52	F	Shanghai	3/27/2013	0	NA	0	NA	1	4/3/2013	death
14	4	M	Shanghai	3/31/2013	0	NA	0	NA	0	NA	NA
15	61	F	Jiangsu	3/20/2013	0	NA	0	NA	0	NA	NA
16	79	M	Jiangsu	3/21/2013	0	NA	0	NA	0	NA	NA
17	74	M	Shanghai	3/28/2013	0	NA	0	NA	0	NA	NA
18	66	M	Shanghai	3/29/2013	0	NA	0	NA	0	NA	NA
