# Supplementary material for: Accuracy of epidemiological inferences based on publicly available information: retrospective comparative analysis of line lists of human cases infected with influenza A(H7N9) in China
Source: BMC Med. 2014 May 28;12:88. doi: 10.1186/1741-7015-12-88 (PMC4066833; doi:10.1186/1741-7015-12-88)
Supplement: Additional file 1 — Data file. HealthMap, Virginia Tech, Bloomberg, HKUSPH, and FluTrackers line lists for dates where updates or historical archives were available, 5 April to 31, 2013. [file 1741-7015-12-88-S1.zip › healthmap/healthmap_H7N9_20130420.csv]

id	age	sex	province	onset_date	hosp	hosp_date	discharge	dischg_date	died	death_date	health_status
1	87	M	Shanghai	2/19/2013	0	NA	0	NA	1	2/27/2013	death
2	27	M	Shanghai	2/27/2013	0	NA	0	NA	1	3/10/2013	death
3	35	F	Anhui	3/2/2013	0	NA	0	NA	1	4/9/2013	death
4	45	F	Jiangsu	3/19/2013	0	NA	0	NA	0	NA	NA
5	48	F	Jiangsu	3/19/2013	0	NA	0	NA	0	NA	NA
6	83	M	Jiangsu	3/20/2013	0	NA	0	NA	1	4/9/2013	death
7	38	M	Zhejiang	3/7/2013	0	NA	0	NA	1	3/27/2013	death
8	32	F	Jiangsu	3/21/2013	0	NA	0	NA	0	NA	NA
9	67	M	Zhejiang	3/25/2013	0	NA	0	NA	0	NA	NA
10	48	M	Shanghai	3/28/2013	0	NA	0	NA	1	4/3/2013	death
11	64	M	Zhejiang	3/29/2013	0	NA	0	NA	1	4/4/2013	death
12	67	F	Shanghai	3/22/2013	0	NA	0	NA	1	4/13/2013	death
13	52	F	Shanghai	3/27/2013	0	NA	0	NA	1	4/3/2013	death
14	4	M	Shanghai	3/31/2013	0	NA	0	NA	0	NA	NA
15	61	F	Jiangsu	3/20/2013	0	NA	0	NA	0	NA	NA
16	79	M	Jiangsu	3/21/2013	0	NA	0	NA	0	NA	NA
17	74	M	Shanghai	3/28/2013	0	NA	0	NA	1	4/11/2013	death
18	66	M	Shanghai	3/29/2013	0	NA	0	NA	0	NA	NA
19	59	M	Shanghai	3/25/2013	0	NA	0	NA	0	NA	NA
20	67	M	Shanghai	3/29/2013	0	NA	0	NA	0	NA	NA
21	55	M	Anhui	3/28/2013	0	NA	0	NA	0	NA	NA
22	64	M	Shanghai	4/1/2013	0	NA	0	NA	1	4/7/2013	death
23	85	M	Jiangsu	3/28/2013	0	NA	0	NA	0	NA	NA
24	25	F	Jiangsu	3/30/2013	0	NA	0	NA	0	NA	NA
25	77	M	Shanghai	4/3/2013	0	NA	0	NA	1	4/14/2013	death
26	62	M	Shanghai	4/1/2013	0	NA	0	NA	0	NA	NA
27	51	F	Zhejiang	NA	0	NA	0	NA	0	NA	NA
28	79	M	Zhejiang	NA	0	NA	0	NA	0	NA	NA
29	65	M	Zhejiang	NA	0	NA	0	NA	0	NA	NA
30	70	M	Jiangsu	3/29/2013	0	NA	0	NA	0	NA	NA
31	74	M	Jiangsu	4/2/2013	0	NA	0	NA	0	NA	NA
32	76	F	Shanghai	4/1/2013	0	NA	0	NA	0	NA	NA
33	81	F	Shanghai	4/4/2013	0	NA	0	NA	0	NA	NA
34	31	M	Jiangsu	3/31/2013	0	NA	0	NA	0	NA	NA
35	56	M	Jiangsu	4/3/2013	0	NA	0	NA	0	NA	NA
36	74	M	Shanghai	3/31/2013	0	NA	0	NA	1	4/11/2013	death
37	83	F	Shanghai	4/2/2013	0	NA	0	NA	0	NA	NA
38	68	M	Shanghai	4/4/2013	0	NA	0	NA	0	NA	NA
39	53	M	Shanghai	4/3/2013	0	NA	0	NA	0	NA	NA
40	86	M	Shanghai	4/3/2013	0	NA	0	NA	0	NA	NA
41	66	M	Zhejiang	4/8/2013	0	NA	0	NA	0	NA	NA
42	74	M	Zhejiang	4/6/2013	0	NA	0	NA	0	NA	NA
43	54	F	Zhejiang	4/6/2013	0	NA	0	NA	0	NA	NA
44	7	F	Beijing	NA	0	NA	0	NA	0	NA	NA
45	77	F	Jiangsu	NA	0	NA	0	NA	1	4/14/2013	death
46	72	M	Jiangsu	NA	0	NA	0	NA	0	NA	NA
47	56	M	Shanghai	4/11/2013	0	NA	0	NA	0	NA	NA
48	65	M	Zhejiang	NA	0	NA	0	NA	0	NA	NA
49	38	M	Zhejiang	NA	0	NA	0	NA	0	NA	NA
50	34	M	Henan	NA	0	NA	0	NA	0	NA	NA
51	65	M	Henan	NA	0	NA	0	NA	0	NA	NA
52	73	M	Shanghai	NA	0	NA	0	NA	0	NA	NA
53	54	M	Shanghai	NA	0	NA	0	NA	0	NA	NA
54	78	M	Shanghai	NA	0	NA	0	NA	0	NA	NA
55	50	M	Jiangsu	NA	0	NA	0	NA	0	NA	NA
56	26	M	Jiangsu	NA	0	NA	0	NA	0	NA	NA
57	64	F	Zhejiang	NA	0	NA	0	NA	0	NA	NA
58	62	F	Zhejiang	NA	0	NA	0	NA	0	NA	NA
59	79	M	Zhejiang	NA	0	NA	0	NA	0	NA	NA
60	75	M	Zhejiang	NA	0	NA	0	NA	0	NA	NA
61	60	M	Jiangsu	4/6/2013	0	NA	0	NA	1	4/16/2013	death
62	68	F	Zhejiang	4/3/2013	0	NA	0	NA	0	NA	NA
63	60	M	Anhui	4/10/2013	0	NA	0	NA	0	NA	NA
64	56	M	Jiangsu	NA	0	NA	0	NA	0	NA	NA
65	21	F	Jiangsu	NA	0	NA	0	NA	0	NA	NA
66	72	M	Jiangsu	NA	0	NA	0	NA	0	NA	NA
67	56	M	Zhejiang	4/12/2013	0	NA	0	NA	0	NA	NA
68	57	M	Zhejiang	4/10/2013	0	NA	0	NA	0	NA	NA
69	58	F	Zhejiang	4/11/2013	0	NA	0	NA	0	NA	NA
70	72	F	Zhejiang	4/10/2013	0	NA	0	NA	0	NA	NA
71	62	M	Zhejiang	4/10/2013	0	NA	0	NA	0	NA	NA
72	47	M	Shanghai	4/10/2013	0	NA	0	NA	0	NA	NA
73	NA	NA	Shanghai	NA	0	NA	0	NA	0	NA	NA
74	69	M	Shanghai	NA	0	NA	0	NA	0	NA	NA
75	55	M	Shanghai	NA	0	NA	0	NA	0	NA	NA
76	NA	NA	Shanghai	NA	0	NA	0	NA	0	NA	NA
77	2	M	Shanghai	3/17/2013	0	NA	0	NA	0	NA	NA
78	89	M	Shanghai	4/12/2013	0	NA	0	NA	0	NA	NA
79	37	F	Zhejiang	4/11/2013	0	NA	0	NA	0	NA	NA
80	74	M	Zhejiang	4/8/2013	0	NA	0	NA	0	NA	NA
81	86	M	Zhejiang	4/13/2013	0	NA	0	NA	0	NA	NA
82	41	M	Zhejiang	4/14/2013	0	NA	0	NA	0	NA	NA
83	26	F	Jiangsu	NA	0	NA	0	NA	0	NA	NA
84	54	F	Zhejiang	4/13/2013	0	NA	0	NA	0	NA	NA
85	69	M	Zhejiang	4/11/2013	0	NA	0	NA	1	4/19/2013	death
86	80	F	Shanghai	4/9/2013	0	NA	0	NA	0	NA	NA
87	38	M	Henan	4/8/2013	0	NA	0	NA	0	NA	NA
88	43	M	Zhejiang	4/12/2013	0	NA	0	NA	0	NA	NA
89	48	M	Zhejiang	4/11/2013	0	NA	0	NA	0	NA	NA
90	66	F	Zhejiang	4/10/2013	0	NA	0	NA	0	NA	NA
91	54	M	Jiangsu	4/9/2013	0	NA	0	NA	0	NA	NA
92	56	M	Zhejiang	4/11/2013	0	NA	0	NA	0	NA	NA
93	35	F	Zhejiang	4/14/2013	0	NA	0	NA	0	NA	NA
94	37	M	Zhejiang	3/30/2013	0	NA	0	NA	0	NA	NA
95	43	NA	Jiangsu	4/7/2013	0	NA	0	NA	0	NA	NA
96	75	F	Shanghai	4/13/2013	0	NA	0	NA	0	NA	NA
